# Supplementary material for: Comparison of VISUMAX 800 and VISUMAX 500 Femtosecond Laser Systems for Myopia: A Systematic Review and Meta-Analysis
Source: J Clin Med. 2026 Jul 14;15(14):5517. doi: 10.3390/jcm15145517 (PMC13412861; doi:10.3390/jcm15145517)
Supplement: Supplementary file 1 [file jcm-15-05517-s001.zip]

Archive with 2 entries (2 files):
- Figure S1.pdf
- Table S1-PRISMA_2020_checklist_FILLED.pdf
